# Supplementary material for: Direct Electrooxidative Selenylation/Cyclization of Alkynes: Access to Functionalized Benzo[b]furans
Source: Molecules. 2022 Sep 25;27(19):6314. doi: 10.3390/molecules27196314 (PMC9572441; doi:10.3390/molecules27196314)
Supplement: Supplementary file 1 [file molecules-27-06314-s001.zip]

Archive with 1 entries (1 files):
- molecules-1904585-supplementary.pdf
